# Supplementary material for: The Safety of Apixaban Compared to Warfarin in Hospitalized Patients with Acute Kidney Injury
Source: J Clin Med. 2025 Jul 2;14(13):4685. doi: 10.3390/jcm14134685 (PMC12250651; doi:10.3390/jcm14134685)
Supplement: Supplementary file 1 [file jcm-14-04685-s001.zip]

Archive with 1 entries (1 files):
- jcm-3679782-supplementary.pdf
